# Supplementary material for: Panpipes as units of cultural analysis and dispersal
Source: Evol Hum Sci. 2020 May 21;2:e17. doi: 10.1017/ehs.2020.15 (PMC10427469; doi:10.1017/ehs.2020.15)
Supplement: Supplementary file 1 [file ehssup.zip]

Archive with 4 entries (4 files):
- S2513843X20000158sup001.pdf
- S2513843X20000158sup002.tex
- S2513843X20000158sup003.csv
- S2513843X20000158sup004.rmd
