# Supplementary material for: Panpipes as units of cultural analysis and dispersal
Source: Evol Hum Sci. 2020 May 21;2:e17. doi: 10.1017/ehs.2020.15 (PMC10427469; doi:10.1017/ehs.2020.15)
Supplement: Supplementary file 1 [file ehssup.zip › S2513843X20000158sup002.tex]

\documentclass[11pt]{article}
\usepackage[margin=1.25in]{geometry}
\usepackage[utf8]{inputenc}
\usepackage[english]{babel}
\usepackage{csquotes}
\usepackage{hyperref}

%References
\usepackage[style=apa]{biblatex}
\addbibresource{Refs.bib}

\title{Supplementary File 1: Panpipe classification, collections and sources of material, and description of features for analyses}
\author{Gabriel Aguirre Fernández, Damián E Blasi and Marcelo R Sánchez-Villagra}
%\date{September 2019}

\begin{document}

\maketitle

%\section*{Panpipe classification}

%\tableofcontents

\begin{table}[h!]
 \caption{Proposed classification scheme based on \textcite{Hornbostel&Sachs1914}, \textcite{PerezdeArce&Gilli2013}, and \textcite{Zemp1978}.}
 %\begin{footnotesize}
 \begin{scriptsize}
 
 \begin{tabular} {|p{4cm}|p{7cm}|p{3cm}|} 
 \hline
    Classification & Description & Countries \\
\hline \hline    
    421.112 Sets of end-blown flutes or panpipes &	Several end-blown flutes of different pitch are combined to form a single instrument & \\
    \hline  
    421.112.1 Open panpipes & &\\
    \hline  
    421.112.11 Open raft panpipes & The lower ends of the pipes are open. The pipes are tied together in the form of a board, or they are made by drilling tubes in a board & China\\
    \hline  
    421.112.12 Open bundle panpipes & The lower ends of the pipes are open. The pipes are tied together in a round bundle & Solomon Islands, Bismarck Archipelago\\
    \hline  
    421.112.121 Pipe diameter is wide & Composed of seven pipes and an interchangeable eight pipe that may substitute one of the seven pipes. Held vertically &	Aari’ae ‘e waawaa (Solomons)\\
    \hline  
    421.112.122 Pipe diameter is small & Four tubes, held obliquely & Oowa ‘e ware-ware (Solomons)\\
    \hline  
    421.112.2 Stopped panpipes & The lower ends of the pipes are closed & Europe, South America, Melanesia\\
    \hline  
    421.112.21 One row & The instrument is formed by a single row of pipes & \\
    \hline  
    421.112.211 In decreasing order & Individual pipes are in decreasing length. Including panpipes with pipes of external equal length but internally decreasingly ordered & Aare tahetahe (Solomons)\\
    \hline  
    421.112.211.1 Simple tube & The caliber along single pipes does not change & Peru\\
    \hline  
    421.112.221.11 With distal notch & The pipes have distal cuts of various shapes & Bolivia, Chile, Peru\\
    \hline  
    421.112.221.12 Without distal notch & & Bolivia, Peru\\
    \hline  
    421.112.211.2 Complex tube & The diameter along single pipes changes & “Antara” Bolivia\\
    \hline  
    421.112.211.21 Without handle & & Paracas, Nazca\\
    \hline  
    421.112.211.22 With handle & There is a lateral, basal, or double handle to hold the instrument &	Premapuche\\
    \hline  
    421.112.212 Two series in decreasing order & 	Individual pipes form two series in decreasing length in the same row. Either smallest or largest tubes are near each other, forming a “wings” or an “inverted pyramid” shape & Ecuador, Peru\\
    \hline  
    421.112.213 Complex order & The order of length of individual pipes is complex (more than one or two series in decreasing order) & Aare haisuri (Solomons)\\
    \hline  
    421.112.22 One row, with resonator & The second row of pipes is not blown and acts as a resonator, increasing the timbre of the instrument & Peru\\
    \hline  
    421.112.23 Two functional rows & The second row is also blown & \\
    \hline  
    421.112.3 Mixed open and stopped panpipes & Some of the pipes have open lower ends, others are closed &	Solomon Islands, South America\\
    \hline  

\end{tabular}

%\end{footnotesize}
\end{scriptsize}

\end{table}

\clearpage

\section*{Collections and other sources}
Scorings were mostly made based on direct observations at the following institutions: Ethnological Museum Berlin, Germany (EMB); Museum zu Allerheiligen Schaffhausen, Sammlung Ebnöther, Switzerland (Eb); Musical Instruments Museum, Brussels (MIM); and Museum quai Branly-Jaques Chirac, Paris (MQB). Geographic information, descriptions, and photos of the instruments can be found in their online databases: \href{http://collections.quaibranly.fr}{MQB}; \href{http://www.carmen-tis.be/eMuseumPlus}{MIM}; \href{http://www.smb-digital.de/eMuseumPlus} {EMB}; the latter two can be collectively accessed through the \href{http://www.mimo-international.com/MIMO/}{Musical Instrument Museums Online website}. The panpipes from Myanmar were scored based on descriptions and images provided in \textcite{Sachs1917}. The panpipe from the tomb of the Marquis Yi was scored based on \textcite{Bagley2005}. The Chinese instruments were scored based on information and illustrations published in \textcite{Chuang1963}. 

\section*{List of Panpipe Features used in Analysis}
Features in bold are relevant to transpacific diffusion, as stated in quoted text as footnotes.
\subsection*{Structural Features}
\begin{enumerate}
    \item Size: Small, maximum height less than 10 cm (0); medium, maximum height between 10 cm and 50 cm (1); big, more than 50 cm (2).
   
    \item Proportions of panpipe: Higher than wide (0); Height and width are equal or width is greater than height.
    
    \item Material: Bone (0); clay (1); reed or bamboo (2); marble or stone (3).
    
    \item Raft or bundle: Raft (0); bundle (1).
    
    \item \textbf{Single or double unit} (only applicable to raft panpipes)\footnote{“Several features in South American panpipes point to the West: …the arrangement in double pipes, occurring in certain islands of Melanesia and Polynesia” \parencite[][197]{Sachs1940}. “On the other side of the Pacific we refind …double panpipes as in Peru” \parencite[][404]{Izikowitz1935}.}: Single (0); double, one row is formed by tubes open at both ends, acting as resonators\footnote{timbre modifiers is a more accurate description, given that the resonance is produced at a different pitch (Jos\'{e} P\'{e}rez de Arce, pers. comm.)} (1); double, both rows are closed on the distal end (2)\footnote{the second row is also generally used for resonating. Although rare and recent, the two parts of a siku have been put together to be played by one musician \parencite[][404]{Olsen2004}}.
    
    \item \textbf{Parts}\footnote{“… in ancient Peru; there, a left-sided and a right-sided raft of panpipes, though separately blown by two players, were nevertheless connected by a loose chord. The same arrangement is found in modern Bolivia and the Karen-ni in the Burmese hinterland also use a pair of panpipes connected by a loose chord. A still more important evidence of this stage exists among the Cuna Indians of Panama. The same player blows two panpipes called man and wife, tuned a fifth apart and connected by a loose chord” (Sachs, 1940:178).}: One part (0); two complementary instruments or parts of an instrument, played by two musicians\footnote{The siku requires two interdependent parts, the \textit{ira} (leader/male) and \textit{arca} (follower/female); these parts are meant to be played by two men in a musically-interlocking fashion \cite{Olsen2004}. The ira and arca can also be conceptualized as two instruments, each of which is able to play only a part of the pitches needed to perform the music of the sikuris \cite{Romero1985, Olsen2004}. There is strong evidence to think that Nazca panpipes were played in pairs \cite{Olsen2004}, and coded accordingly in this analysis. The carrizos of Venezuela are also played in pairs, although an instrument set may involve 3 instruments (as in EMVIIe197--199). The instruments may be played in interlocking fashion (as with sikus) or in juxtaposition \cite{Olsen2004}.  Note that this character departs from the others by using information not directly taken from the instruments themselves} (1); the two parts are attached by a string\footnote{in the case of the Guna (Panama), a musician plays two halves (see Fig. 265 in Izikowitz), and another set of two halves is played by a second musician in an alternating fashion} (2).

    \item Number of single pipes forming the first row (modified from Izikowitz, 1935). Note: this is a numerical variable (not categorized).
    %Note: on double panpipes with resonator, the closed row is counted; when both rows are closed e.g., [siku], the greatest number is recorded here): Less than four (0); four (1); five (2); six (3); seven (4); eight (5); nine to eleven (6); twelve (7); more than twelve (8).
    
    \item Pipe distal ends stopped or open (note: referring to the playable tubes, applicable to all panpipes): Stopped (0); partially open (1).
    
    \item Serialization of pipes: One series in decreasing order (0); two series in consecutive decreasing order (1); multiple series in consecutive decreasing order (2); longest pipes at outer ends (3); consecutive but two long pipes in between (4); two long pipes in the middle and one on the side (5); longest in the middle, decreasing in both directions (6).
    
    \item \textbf{Ligature material} (only applicable to bone and reed/bamboo panpipes)\footnote{“Several features in South American panpipes point to the West: …the peculiar Melanesian and Polynesian ligature, the tubes being held in place against a cane splint by a laced chord” \parencite[][197]{Sachs1940}. “On the other side of the Pacific we refind the Uaupés ligature…” \parencite[][404]{Izikowitz1935}.}: Thread(s) only (0); thread(s) and wood splint(s) (1); thread and basketry reed (2); thread and/or splint and resin (3); no ligature, pasted together and held on a frame (4—e.g., Rumanian Nai); bark (5).
    
    \item Thread ligature construction: Simple (0—Izikovitz, Fig. 259a. Note: other unrecognized simple forms are also included here); steps (1); fish muscle (2); circles (3); chain (4—see Izikowitz, Fig. 259d); incremental (5); Aymara (6).
    
    \item Splint (this character states apply to one or both the anterior and posterior face of the instrument. “Splint” is defined here as a rigid, not malleable piece of wood used to provide rigidity to the instrument along with the thread): Horizontal splint near the proximal end of the instrument, the splint can be on the outside, or in between the rows (see Izikowitz Fig. 259c) (0); horizontal as in 0 and a diagonal splint near the distal end of the instrument (1); clothespin (2—see Marquis Yi panflute); high splint (3—see MIM3279); no splint (4).

\subsection*{Decorative Features}

    \item Tubes are cut below the node. (only applicable to single-row bamboo and reed panpipes): No (0); yes, all (1); yes, only the longest (2).
    
    \item Indentations on distal ends of tubes (only applicable to bamboo and reed panpipes): Indentations absent (0); indentations present (1); sharpened ends (2).
    
    \item Indentations on proximal (blowing) ends of panpipes (only applicable to bamboo and reed panpipes): Absent (0); present (1); sharpened end (2, e.g., EMVIIe78); two cuts (3, e.g., EMVIINLS22).
    
    \item Distal profile: Tubes show externally the same length (0); Laddered profile, “normal in bamboo panpipes” (1); Diagonal profile (2).
    
%    \item Attached to a turtle carapace?: No (0); yes (1).
    
    \item Cubical tubes: No (0); yes (1— e.g., EMIC9205).
    
    \item Painted art: No painting (0); uniform colour (1); two colours (2—e.g., MAEB15118); anthropomorphic or faunal painting (3); simple pattern (4).
    
    \item Carved or modelled art: None (0); anthropomorphic or faunal carving (1); fake ligature (2); diagonal holes at lower borders of flutes (3); carved rings, e.g., QB71.1970.101.42 (4)
    
    \item Textile art: None (0); coloured threads used for binding (1); patterns covering large area of tubes (2).

\end{enumerate}

\printbibliography

\end{document}
