# Supplementary material for: Panpipes as units of cultural analysis and dispersal
Source: Evol Hum Sci. 2020 May 21;2:e17. doi: 10.1017/ehs.2020.15 (PMC10427469; doi:10.1017/ehs.2020.15)
Supplement: Supplementary file 1 [file ehssup.zip › S2513843X20000158sup003.csv]

						1	2	3	4	5	6	7	8	9	10	11	12	13	14	15	16	17	18	19	20
Collection code	Ethnological group	Area_fine	Area_coarse	Area_coarse_time	Dated (archaeological, ethnological, modern)	Size	Wider than high	Material	Raft or bundle	One or two rows	Parts	No pipes S1	Stopped or open	Seriation of pipes	Ligature material	Thread ligature knot	Splint arrangement	Tubes cut below node	Indentation at distal end	Indentation proximal end	Distal profile	cubical tubes	painting	carving/model	textile
Elegant_Chiaohsiao_Tangdynasty	China_Tang	China	Asia	Asia	618?907	1	1	2	0	0	0	24	0	0	4	-	4	0	0	0	0	0	0	0	0
Elegant_Shaohsiao_Tangdynasty	China_Tang	China	Asia	Asia	618?907	1	1	2	0	0	0	12	0	0	4	-	4	0	0	0	0	0	0	0	0
EMIC21215	Timor indet	SE_Asia	Asia	Asia	1888	1	0	2	0	0	0	10	0	0	3	0	4	0	2	3	1	0	0	0	0
EMIC21711	Timor indet	SE_Asia	Asia	Asia	1888	1	0	2	0	0	0	9	0	0	3	0	4	0	2	3	1	0	0	0	0
EMIC24270	Timor indet	SE_Asia	Asia	Asia	1891	1	0	2	0	0	0	11	0	0	3	0	4	0	1	3	1	1	0	0	0
EMIC9205	Timor indet	SE_Asia	Asia	Asia	1879	1	0	2	0	0	0	12	0	0	3	0	4	0	2	3	1	1	0	0	0
EMVA12138	Paracas	Andes	Andes	Andes precolonial	800 BC - 100 BC (wikipedia)	1	0	2	0	1	0	4	0	0	0	4	4	0	1	0	1	0	0	0	2
EMVA16097	Paracas	Andes	Andes	Andes precolonial	800 BC - 100 BC (wikipedia)	1	0	2	0	1	0	4	0	0	0	4	4	-	1	0	1	0	0	0	0
EMVA17108	Quechua	Andes	Andes	Andes postcolonial	Ethnological	1	0	2	0	0	0	14	0	0	3	0	1	0	0	0	1	0	0	0	0
EMVA22458	Peru	Andes	Andes	Andes precolonial	Archaeological	1	0	2	0	1	0	7	0	0	1	4	0	0	0	0	1	0	0	0	0
EMVA22915	Peru	Andes	Andes	Andes precolonial	Archaeological	1	0	2	0	0	0	7	0	0	1	0	0	-	0	0	1	0	0	0	0
EMVA31350	Peru	Andes	Andes	Andes precolonial	Archaeological	1	0	2	0	1	0	8	0	0	0	0	4	0	1	0	1	0	0	0	0
EMVA31351	Peru	Andes	Andes	Andes precolonial	Archaeological	1	0	2	0	1	0	7	0	0	1	2	0	0	1	0	1	0	0	0	0
EMVA40297	Pachacamac	Andes	Andes	Andes precolonial	200-1500 AD (wikipedia)	1	0	2	0	1	0	6	0	0	0	2&4	4	0	0	0	1	0	0	0	0
EMVA40298	Pachacamac	Andes	Andes	Andes precolonial	200-1500 AD (wikipedia)	0	0	2	0	1	0	5	0	0	0	2	4	0	0	0	1	0	0	0	0
EMVA44743	Peru	Andes	Andes	Andes precolonial	Archaeological	1	0	2	0	1	0	7	0	0	0	4	4	0	1	0	1	0	0	0	1
EMVA44744	Peru	Andes	Andes	Andes precolonial	Archaeological	1	0	2	0	1	0	9	0	0	0	4	4	1	1	0	1	0	0	0	1
EMVA45056	Paracas	Andes	Andes	Andes precolonial	800 BC - 100 BC (wikipedia)	0	0	1	0	0	0	5	0	0	-	-	-	-	-	-	2	0	0	0	0
EMVA45057	Paracas	Andes	Andes	Andes precolonial	800 BC - 100 BC (wikipedia)	1	0	1	0	0	0	5	0	0	-	-	-	-	-	-	2	0	0	0	0
EMVA45058	Paracas	Andes	Andes	Andes precolonial	800 BC - 100 BC (wikipedia)	1	0	1	0	0	0	5	0	0	-	-	-	-	-	-	2	0	1	0	0
EMVA8589	Inca	Andes	Andes	Andes precolonial	Archaeological	0	0	3	0	0	0	6	0	0	-	-	4	-	-	-	1	1	0	0	0
EMVI22886	Nakanai	Papuans	Melanesia	Melanesia	Ethnological	1	0	2	0	0	0	11	0	6	0	1	4	2	0	0	1	0	0	0	0
EMVIIb171	Georgian	Europe	Europe	Europe	Ethnological	1	0	2	0	0	0	6	0	6	0	0	4	1	1	0	1	0	0	0	0
EMVIIc6	Taiwanese	China	Asia	Asia	Ethnological	1	0	2	0	0	0	16	1	3	4	-	4	0	0	0	?	0	0	0	0
EMVIId12a	Kwaio	Solomons	Melanesia	Melanesia	Ethnological	1	0	2	0	0	0	7	0	0	0	3	4	0	0	0	1	0	0	0	0
EMVIId12b	Kwaio	Solomons	Melanesia	Melanesia	Ethnological	1	0	2	0	0	0	7	0	0	0	?	4	0	0	0	1	0	0	0	0
EMVIId12c	Kwaio	Solomons	Melanesia	Melanesia	Ethnological	1	0	2	0	0	0	5	0	0	0	3	4	0	0	0	1	0	0	0	0
EMVIId12d	Kwaio	Solomons	Melanesia	Melanesia	Ethnological	1	0	2	0	0	0	4	0	0	0	?	4	0	0	0	1	0	0	0	0
EMVIId12e	Kwaio	Solomons	Melanesia	Melanesia	Ethnological	1	0	2	0	0	0	7	0	0	2	0	4	0	0	0	1	0	0	0	0
EMVIId12f	Kwaio	Solomons	Melanesia	Melanesia	Ethnological	1	0	2	0	0	0	7	0	0	2	0	4	0	0	0	1	0	0	0	0
EMVIIe18	Ecuador	Andes	Andes	Andes postcolonial	Ethnological	1	1	2	0	0	0	29	0	2	1	0	1	1	0	0	1	0	0	0	0
EMVIIe19	Ecuador	Andes	Andes	Andes postcolonial	Ethnological	1	1	2	0	0	0	34	0	2	1	0	1	1	0	0	1	0	0	0	0
EMVIIe191	Ecuador	Andes	Andes	Andes postcolonial	Ethnological	1	1	2	0	0	0	21	0	2	1	0	1	1	0	0	1	0	0	0	0
Hsiao_Mingdynasty	China_Ming	China	Asia	Asia	1368?1644	1	0	2	0	0	0	16	0	0	4	-	4	0	0	1	1	0	2	0	0
Kuan_Mingdynasty_low	China_Ming	China	Asia	Asia	1368?1644	2	0	2	0	0	0	12	0	0	0	0	4	0	0	1	1	0	0	0	0
Kuan_Mingdynasty_med	China_Ming	China	Asia	Asia	1368?1644	1	0	2	0	0	0	12	0	0	0	0	4	0	0	1	1	0	0	0	0
MAEB15-053	Paracas	Andes	Andes	Andes precolonial	800 BC - 100 BC (wikipedia)	1	0	1	0	0	0	10	0	0	-	-	-	-	-	-	2	0	3	0	0
MAEB15-054.01	Chavin	Andes	Andes	Andes precolonial	900-200 BCE (wikipedia)	0	1	3	0	0	0	4	0	0	-	-	4	-	-	-	1	1	0	2	0
MAEB15-054.02	Chavin	Andes	Andes	Andes precolonial	900-200 BCE (wikipedia)	0	0	3	0	0	0	4	0	?	-	-	4	-	-	-	0	1	0	2	0
MAEB15091	Paracas	Andes	Andes	Andes precolonial	800 BC - 100 BC (wikipedia)	1	0	2	0	1	0	6	0	0	0	4	4	0	0	0	1	0	0	0	0
MAEB15109	Paracas	Andes	Andes	Andes precolonial	800 BC - 100 BC (wikipedia)	1	0	1	0	0	0	7	0	0	-	-	-	-	-	-	2	0	1	0	0
MAEB15129.02	Peru	Andes	Andes	Andes precolonial	Archaeological	1	0	0	0	0	0	6	0	0	0	0	4	-	0	0	1	-	0	0	0
MAEB15277.02	Paracas	Andes	Andes	Andes precolonial	800 BC - 100 BC (wikipedia)	1	0	1	0	0	0	5	0	0	-	-	-	-	-	-	2	0	1	0	0
MAEB15277.03	Paracas	Andes	Andes	Andes precolonial	800 BC - 100 BC (wikipedia)	1	0	0	0	0	0	7	0	0	0	0	4	-	0	0	0	-	0	0	0
MAEB15286	Paracas	Andes	Andes	Andes precolonial	800 BC - 100 BC (wikipedia)	1	0	1	0	0	0	10	0	0	-	-	-	-	-	-	2	0	1	0	0
MAEB15376.01	Paracas	Andes	Andes	Andes precolonial	800 BC - 100 BC (wikipedia)	1	0	0	0	0	0	9	0	0	0	0	4	-	0	0	1	-	0	0	0
MAEB15376.02	Paracas	Andes	Andes	Andes precolonial	800 BC - 100 BC (wikipedia)	1	0	2	0	1	0	12	0	0	0	4	4	0	0	0	1	0	0	0	0
MAEB15376.03	Paracas	Andes	Andes	Andes precolonial	800 BC - 100 BC (wikipedia)	1	0	0	0	0	0	7	0	0	0	0	4	-	0	0	0	-	0	0	0
MAEB15376.04	Paracas	Andes	Andes	Andes precolonial	800 BC - 100 BC (wikipedia)	1	0	0	0	0	0	7	0	0	0	0	4	-	0	0	0	-	0	0	0
MAEB15376.05	Paracas	Andes	Andes	Andes precolonial	800 BC - 100 BC (wikipedia)	1	0	0	0	0	0	6	0	0	0	0	4	-	0	0	0	-	0	0	0
MAEB15381.01	Paracas	Andes	Andes	Andes precolonial	800 BC - 100 BC (wikipedia)	1	0	2	0	0	0	4	0	0	0	0	4	0	0	0	1	0	0	0	2
MAEB15381.07	Paracas	Andes	Andes	Andes precolonial	800 BC - 100 BC (wikipedia)	1	0	0	0	0	0	6	0	0	0	0	4	-	0	0	1	-	0	0	0
MAEB15381.09	Paracas	Andes	Andes	Andes precolonial	800 BC - 100 BC (wikipedia)	1	0	0	0	0	0	8	0	0	0	0	4	-	0	0	0	-	0	0	0
MAEB15404	Paracas	Andes	Andes	Andes precolonial	800 BC - 100 BC (wikipedia)	1	0	1	0	0	0	4	0	0	-	-	-	-	-	-	2	0	3	1	0
MAEB15435.03	Paracas	Andes	Andes	Andes precolonial	800 BC - 100 BC (wikipedia)	1	0	1	0	0	0	6	0	0	-	-	-	-	-	-	2	0	1	0	0
MAEB15435.13	Paracas	Andes	Andes	Andes precolonial	800 BC - 100 BC (wikipedia)	1	0	1	0	0	0	6	0	0	-	-	-	-	-	-	1	0	2	0	0
MAEB15435.16	Paracas	Andes	Andes	Andes precolonial	800 BC - 100 BC (wikipedia)	1	0	1	0	0	0	8	0	0	-	-	-	-	-	-	1	0	1	0	0
MAEB15435.17	Paracas	Andes	Andes	Andes precolonial	800 BC - 100 BC (wikipedia)	1	0	1	0	0	0	7	0	0	-	-	-	-	-	-	2	0	1	0	0
MAEB15516	Paracas	Andes	Andes	Andes precolonial	800 BC - 100 BC (wikipedia)	1	0	1	0	0	0	8	0	0	-	-	-	-	-	-	2	0	1	0	0
MAEB15587	Paracas	Andes	Andes	Andes precolonial	800 BC - 100 BC (wikipedia)	1	0	1	0	0	0	10	0	0	-	-	-	-	-	-	1	0	0	2	0
MAEB15593	Paracas	Andes	Andes	Andes precolonial	800 BC - 100 BC (wikipedia)	0	0	2	0	1	0	10	0	0	0	0	4	0	0	0	-	0	0	0	2
MAEB15662	Paracas	Andes	Andes	Andes precolonial	800 BC - 100 BC (wikipedia)	1	0	1	0	0	0	5	0	0	-	-	-	-	-	-	2	0	1	0	0
MAEB15985	Tihuanaco-Huari	Andes	Andes	Andes precolonial	500-1000 AD (Wikipedia)	1	0	2	0	0	0	17	0	0	3	0	4	0	0	0	1	0	0	0	2
MarquisYi	China_EasternZhou	China	Asia	Asia	433 BCE	1	0	2	0	0	0	12	0	0	1	0	2	0	0	0	1	0	0	4	0
MIM0202	English	Europe	Europe	Europe	Ethnological	1	1	2	0	0	0	13	0	0	1	0	1	0	0	0	1	0	0	0	0
MIM0868	Ecuador	Andes	Andes	Andes postcolonial	Ethnological	1	1	2	0	0	0	?	0	2	1	0	0	1	0	0	1	0	0	0	0
MIM1098	Lombards	Europe	Europe	Europe	Ethnological	1	1	2	0	0	0	35	0	0	1	0	1	0	0	2	1	0	0	0	0
MIM1099	Lombards	Europe	Europe	Europe	Ethnological	1	1	2	0	0	0	27	0	0	1	0	1	0	0	0	1	0	0	0	0
MIM1100	Lombards	Europe	Europe	Europe	Ethnological	1	1	2	0	0	0	30	0	0	1	0	1	0	0	0	1	0	0	0	0
MIM1101	Lombards	Europe	Europe	Europe	Ethnological	1	1	2	0	0	0	26	0	0	1	0	1	0	0	0	1	0	0	0	0
MIM1102	Lombards	Europe	Europe	Europe	Ethnological	1	1	2	0	0	0	28	0	0	1	0	1	0	0	0	1	0	0	0	0
MIM1103	Lombards	Europe	Europe	Europe	Ethnological	1	1	2	0	0	0	26	0	0	1	0	1	0	0	0	1	0	0	0	0
MIM1104	Lombards	Europe	Europe	Europe	Ethnological	1	1	2	0	0	0	21	0	1	1	0	1	0	0	0	1	0	0	0	0
MIM1105	English	Europe	Europe	Europe	Ethnological	1	1	2	0	0	0	24	0	0	1	0	1	0	0	0	1	0	0	0	0
MIM1854	Papua	NewGuinea	Melanesia	Melanesia	Ethnological	1	0	2	0	0	0	6	0	0	0	1	4	2	0	0	1	0	0	0	0
MIM1855	Papua	NewGuinea	Melanesia	Melanesia	Ethnological	1	0	2	0	0	0	7	0	0	0	3	4	0	0	0	1	0	0	0	0
MIM1973.033	Papua	NewGuinea	Melanesia	Melanesia	Ethnological	1	0	2	0	0	0	4	0	0	0	0	4	1	1	0	1	0	0	0	0
MIM1973.034	Papua	NewGuinea	Melanesia	Melanesia	Ethnological	1	0	2	0	0	0	4	0	0	0	0	4	1	1	0	1	0	0	0	0
MIM1975.002-02	Papua	NewGuinea	Melanesia	Melanesia	Ethnological	1	0	2	0	0	0	7	0	0	2	0	4	1	0	0	1	0	0	0	0
MIM1975.002-03	Papua	NewGuinea	Melanesia	Melanesia	Ethnological	1	0	2	0	0	0	6	0	0	2	0	4	1	0	0	1	0	0	0	0
MIM1975.051	Ecuador	Andes	Andes	Andes postcolonial	Ethnological	1	1	2	0	0	0	17	0	?	1	0	1	1	0	0	1	0	0	0	0
MIM1979.028-03	Peru	Andes	Andes	Andes postcolonial	Ethnological	1	1	2	0	0	0	14	0	0	1	0	1	0	0	0	1	0	0	0	0
MIM1979.028-04	Yaguas	SA_notAndes	SA_notAndes	SA_notAndes	Ethnological	1	1	2	0	0	0	15	0	0	1	0	1	0	0	0	1	0	0	0	0
MIM1981.031-04	Siriono	SA_notAndes	SA_notAndes	SA_notAndes	Ethnological	2	0	2	0	0	0	3	0	0	5	-	4	0	0	0	0	0	4	0	0
MIM1981.031-05	Siriono	SA_notAndes	SA_notAndes	SA_notAndes	Ethnological	2	0	2	0	0	0	3	0	0	5	-	4	0	0	0	0	0	4	0	0
MIM1982.001-01	Papua	NewGuinea	Melanesia	Melanesia	Ethnological	1	0	2	0	0	0	7	0	0	0	0	4	1	0	0	1	0	0	0	0
MIM1982.001-02	Papua	NewGuinea	Melanesia	Melanesia	Ethnological	1	0	2	0	0	0	7	0	0	2	0	4	1	0	0	1	0	0	0	0
MIM1982.015-02	Siriono	SA_notAndes	SA_notAndes	SA_notAndes	Ethnological	2	0	2	0	0	0	3	0	0	?	?	4	0	0	0	0	0	4	0	0
MIM1982.015-05	Ashaninka_Campa	SA_notAndes	SA_notAndes	SA_notAndes	Ethnological	1	0	2	0	0	0	8	0	0	0	6	4	0	0	0	1	0	0	0	0
MIM1984.036-06	Peru	Andes	Andes	Andes postcolonial	Ethnological	1	0	2	0	2	0	7	0	0	2	6	4	1	0	0	0	0	0	0	0
MIM1984.036-07	Peru	Andes	Andes	Andes postcolonial	Ethnological	1	1	2	0	0	0	22	0	2	1	0	1	0	0	1	1	0	0	0	1
MIM1984.036-08	Peru	Andes	Andes	Andes postcolonial	Ethnological	1	0	2	0	0	0	4	0	0	3	0	4	0	0	3	1	0	0	0	0
MIM1984.036-09	Peru	Andes	Andes	Andes postcolonial	Ethnological	1	0	2	0	0	0	10	0	0	3	0	1	0	0	1	1	0	0	0	0
MIM1984.036-29	Bolivia	Andes	Andes	Andes postcolonial	Ethnological	1	0	2	0	2	0	7	0	0	1	0	0	0	0	0	1	0	0	0	1
MIM1984.036-31	Peru	Andes	Andes	Andes postcolonial	Ethnological	1	1	2	0	0	0	10	0	0	1	0	0	0	0	2	1	0	0	0	0
MIM1985.028-07	Peru	Andes	Andes	Andes postcolonial	Ethnological	1	0	2	0	0	0	15	0	0	1&2	6	0	0	0	0	1	0	0	0	1
MIM1986.028-01	Ecuador	Andes	Andes	Andes postcolonial	Ethnological	1	1	2	0	0	0	27	0	2	1	0	1	1	0	0	1	0	0	0	0
MIM1987.014-07	Bolivia	Andes	Andes	Andes postcolonial	Ethnological	1	0	2	0	0	0	3	0	0	2	6	4	0	0	0	1	0	0	0	0
MIM1987.014-08	Bolivia	Andes	Andes	Andes postcolonial	Ethnological	2	0	2	0	0	0	3	0	0	2	6	4	0	0	0	1	0	0	0	0
MIM1987.014-09	Bolivia	Andes	Andes	Andes postcolonial	Ethnological	1	0	2	0	0	0	4	0	0	2	6	4	0	0	0	1	0	0	0	0
MIM1987.014-10	Bolivia	Andes	Andes	Andes postcolonial	Ethnological	1	0	2	0	0	0	4	0	0	2	6	4	0	0	0	1	0	0	0	0
MIM1987.014-11	Bolivia	Andes	Andes	Andes postcolonial	Ethnological	1	0	2	0	0	0	4	0	0	2	6	4	0	0	0	1	0	0	0	0
MIM1987.014-12	Bolivia	Andes	Andes	Andes postcolonial	Ethnological	1	0	2	0	0	0	3	0	0	2	6	4	0	0	0	1	0	0	0	0
MIM1987.014-13	Bolivia	Andes	Andes	Andes postcolonial	Ethnological	1	0	2	0	0	0	4	0	0	2	6	4	0	0	0	1	0	0	0	0
MIM1987.014-14	Bolivia	Andes	Andes	Andes postcolonial	Ethnological	1	0	2	0	0	0	3	0	0	2	6	4	0	0	0	1	0	0	0	0
MIM1988.034	Lombards	Europe	Europe	Europe	Ethnological	2	0	2	0	0	0	36	0	0	1	0	1	0	0	2	1	0	0	0	0
MIM1989.028	Paracas	Andes	Andes	Andes precolonial	800 BC - 100 BC (wikipedia)	1	0	1	0	0	0	10	0	0	-	-	-	-	-	-	2	0	1	0	0
MIM1991.059	Moldavian	Europe	Europe	Europe	Ethnological	1	0	2	0	0	0	22	0	0	4	-	4	0	0	0	2	0	0	0	0
MIM2010.031	Peru	Andes	Andes	Andes postcolonial	Ethnological	1	0	2	0	0	0	6	0	0	2	6	4	0	0	0	1	0	0	0	0
MIM2010.032	Peru	Andes	Andes	Andes postcolonial	Ethnological	1	0	2	0	0	0	7	0	0	2	6	4	0	0	0	1	0	0	0	0
MIM2011.241.002	Thai	SE_Asia	Asia	Asia	Ethnological	1	0	2	1	0	0	11	0	0	4	-	4	0	0	1	1	0	0	0	0
MIM2168	Luba	Congo	Africa	Africa	Ethnological	1	0	2	0	0	0	4	0	1	0	0	4	0	0	2	1	0	0	0	0
MIM2169	Luba	Congo	Africa	Africa	Ethnological	1	0	2	0	0	0	8	0	0	0	0	4	1	0	0	1	0	0	0	0
MIM3049	Luba	Congo	Africa	Africa	Ethnological	1	0	2	0	0	0	7	0	0	2	6	4	1	0	0	1	0	0	0	0
MIM3050	Luba	Congo	Africa	Africa	Ethnological	1	0	2	0	0	0	7	0	0	2	6	4	1	0	0	1	0	0	0	0
MIM3051	Papua	NewGuinea	Melanesia	Melanesia	Ethnological	1	0	2	0	0	0	6	0	0	0	1&3	4	2	2	0	1	0	0	0	0
MIM3279	Austrians	Europe	Europe	Europe	Ethnological	1	0	2	0	0	0	13	0	6	1	0	3	0	0	0	1	0	0	0	0
MIM3379	Peru	Andes	Andes	Andes postcolonial	Ethnological	2	0	2	0	2	0	7	0	0	2	6	4	0	0	0	1	0	0	0	0
MIM3380	Peru	Andes	Andes	Andes postcolonial	Ethnological	1	0	2	0	2	0	6	0	0	2	6	4	0	0	0	1	0	0	0	0
MIM3381	Peru	Andes	Andes	Andes postcolonial	Ethnological	1	0	2	0	0	0	6	0	0	2	6	4	0	0	0	1	0	0	0	0
MIM3382	Peru	Andes	Andes	Andes postcolonial	Ethnological	1	0	2	0	0	0	7	0	2	2	6	4	0	0	0	1	0	0	0	0
MIM3524	Luba	Congo	Africa	Africa	Ethnological	1	0	2	0	0	0	4	0	1	0	0	4	0	0	0	1	0	0	0	0
MIM4231	Romanians	Europe	Europe	Europe	Ethnological	1	1	2	0	0	0	20	0	0	4	-	4	0	0	0	2	0	0	0	0
MIM4409	Solomons	Solomons	Melanesia	Melanesia	Ethnological	1	0	2	0	0	0	10	0	0	2	0	4	0	0	0	1	0	0	0	0
Mongolian_hsiao_Tangdynasty	China_Tang	China	Asia	Asia	618?907	1	1	2	0	0	0	18	0	0	4	-	4	0	0	0	0	0	?	0	0
MQB71.1885.24.1	Bolivia	Andes	Andes	Andes postcolonial	late 19th century	1	0	2	0	1	0	8	0	0	2	6	4	0	1	0	1	0	0	0	0
MQB71.1885.24.2	Bolivia	Andes	Andes	Andes postcolonial	late 19th century	1	0	2	0	1	0	8	0	0	2	6	4	0	1	0	1	0	0	0	0
MQB71.1885.90.102	Ye'kuana (Makiritare)	SA_notAndes	SA_notAndes	SA_notAndes	late 19th century	1	0	2	0	0	0	6	0	0	0	0	4	0	0	0	1	0	0	0	0
MQB71.1885.90.103	Ye'kuana (Makiritare)	SA_notAndes	SA_notAndes	SA_notAndes	Ethnological	1	0	2	0	0	0	6	0	?	0	0	4	0	0	0	1	0	0	0	0
MQB71.1886.101.35	Ashaninka_Campa	SA_notAndes	SA_notAndes	SA_notAndes	Ethnological	1	0	2	0	0	0	12	0	0	1	0	0	0	0	0	1	0	0	0	0
MQB71.1890.63.1	Vanuatu	Vanuatu	Melanesia	Melanesia	late 19th century	1	0	2	0	0	0	6	0	0	0	2	4	0	0	0	1	0	0	0	0
MQB71.1890.63.7	Solomons	Solomons	Melanesia	Melanesia	late 19th century	1	0	2	0	0	0	15	0	0	1	0	0	0	0	0	1	0	0	0	0
MQB71.1890.93.10.1_2	Wayana-Roucouyenne	SA_notAndes	SA_notAndes	SA_notAndes	late 19th century	1	0	2	0	0	0	5	0	0	0	0	4	0	0	0	1	0	0	0	0
MQB71.1890.93.11.1_2	Wayana-Roucouyenne	SA_notAndes	SA_notAndes	SA_notAndes	late 19th century	1	0	2	0	0	0	4	0	0	0	0	4	0	0	0	1	0	0	0	0
MQB71.1899.55.13	Ecuador	Andes	Andes	Andes postcolonial	Ethnological	1	1	2	0	0	0	30	0	2	1	0	0	1	0	0	1	0	0	0	0
MQB71.1903.13.39	Ecuador	Andes	Andes	Andes postcolonial	Ethnological	1	1	2	0	0	0	24	0	2	1	0	0	1	0	0	1	0	0	0	0
MQB71.1908.23.1502Em	Bolivia	Andes	Andes	Andes postcolonial	Ethnological	1	0	2	0	2	0	7	0	0	2	6	4	0	0	0	1	0	0	0	0
MQB71.1908.23.3034	Bolivia	Andes	Andes	Andes postcolonial	unclear	1	0	3	0	0	0	5	0	0	-	-	4	-	-	-	1	0	0	0	0
MQB71.1908.23.839Em	Aymara	Andes	Andes	Andes postcolonial	Ethnological	1	0	2	0	1	0	7	0	0	2	6	4	0	0	0	1	0	0	0	0
MQB71.1908.23.841Em	Aymara	Andes	Andes	Andes postcolonial	Ethnological	1	0	2	0	1	0	8	0	0	2	6	4	0	1	0	1	0	0	0	0
MQB71.1912.2.40	Ecuador	Andes	Andes	Andes postcolonial	Ethnological	1	1	2	0	0	0	39	0	2	1	0	1	1	0	0	1	0	0	0	0
MQB71.1930.27.1	Bolivia	Andes	Andes	Andes postcolonial	Ethnological	1	0	2	0	2	0	6	0	0	2	6	4	0	0	0	1	0	0	0	0
MQB71.1930.29.439	Vanuatu	Vanuatu	Melanesia	Melanesia	Ethnological	1	0	2	0	0	0	4	0	?	0	0	4	0	2	0	1	0	0	0	0
MQB71.1932.56.7	Aymara	Andes	Andes	Andes postcolonial	Ethnological	1	0	2	0	2	0	6	0	0	2	6	4	0	0	0	1	0	0	0	0
MQB71.1932.56.8	Aymara	Andes	Andes	Andes postcolonial	Ethnological	1	0	2	0	0	0	7	0	0	2	6	4	0	0	0	1	0	0	0	0
MQB71.1934.186.205	Vanuatu	Vanuatu	Melanesia	Melanesia	Ethnological	1	0	2	0	0	0	10	0	0	0	2	4	0	2	0	1	0	0	0	0
MQB71.1934.186.206	Vanuatu	Vanuatu	Melanesia	Melanesia	Ethnological	1	0	2	0	0	0	9	0	0	0	5	4	0	2	0	1	0	0	0	0
MQB71.1934.186.225	Vanuatu	Vanuatu	Melanesia	Melanesia	Ethnological	1	0	2	0	0	0	9	0	0	0	5	4	0	0	0	1	0	0	0	0
MQB71.1934.186.226	Vanuatu	Vanuatu	Melanesia	Melanesia	Ethnological	1	0	2	0	0	0	9	0	0	0	5	4	0	0	0	1	0	0	0	0
MQB71.1934.188.1270	Papua	NewGuinea	Melanesia	Melanesia	Ethnological	1	0	2	0	0	0	6	0	?	0	5	4	1	0	0	1	0	0	0	0
MQB71.1934.188.1271	Papua	NewGuinea	Melanesia	Melanesia	Ethnological	1	0	2	0	0	0	10	0	1	0	5	4	1	0	0	1	0	0	0	0
MQB71.1934.188.1369	Bouganville	NewGuinea	Melanesia	Melanesia	Ethnological	1	0	2	0	1	0	3	0	0	0	5	4	0	0	0	1	0	0	0	0
MQB71.1934.188.1370	Bouganville	NewGuinea	Melanesia	Melanesia	Ethnological	1	0	2	0	1	0	2	0	0	0	5	4	0	0	0	1	0	0	0	0
MQB71.1934.188.1371	Bouganville	NewGuinea	Melanesia	Melanesia	Ethnological	1	0	2	0	1	0	4	0	?	0	5	4	0	0	0	1	0	0	0	0
MQB71.1934.188.1883	Bouganville	NewGuinea	Melanesia	Melanesia	Ethnological	1	0	2	0	1	0	4	0	0	0	5	4	2	1	0	1	0	0	0	0
MQB71.1934.188.427	Papua	NewGuinea	Melanesia	Melanesia	Ethnological	1	0	2	0	0	0	14	0	0	0	5	4	2	2	0	1	0	0	0	0
MQB71.1934.188.428	Papua	NewGuinea	Melanesia	Melanesia	Ethnological	1	?	2	0	1	0	3	0	0	0	5	4	0	0	0	1	0	0	0	0
MQB71.1934.188.429	Papua	NewGuinea	Melanesia	Melanesia	Ethnological	1	0	2	0	1	0	3	0	0	0	5	4	0	1	0	1	0	0	0	0
MQB71.1934.188.430	Papua	NewGuinea	Melanesia	Melanesia	Ethnological	2	0	2	0	0	0	3	1	0	0	5	4	0	0	0	1	0	0	0	0
MQB71.1934.188.431	Nasioi	Solomons	Melanesia	Melanesia	Ethnological	1	0	2	0	0	0	4	1	0	0	5	4	0	0	0	1	0	0	0	0
MQB71.1934.188.432	Nasioi	Solomons	Melanesia	Melanesia	Ethnological	2	0	2	0	1	0	4	0	0	0	5	4	0	1	1	1	0	0	0	0
MQB71.1934.188.433	Nasioi	Solomons	Melanesia	Melanesia	Ethnological	1	0	2	0	1	0	4	0	0	0	5	4	1	0	0	1	0	0	0	0
MQB71.1934.188.434	Nasioi	Solomons	Melanesia	Melanesia	Ethnological	2	0	2	0	1	0	4	0	0	0	5	4	1	0	0	1	0	0	0	0
MQB71.1934.188.435	Nasioi	Solomons	Melanesia	Melanesia	Ethnological	1	0	2	0	1	0	4	0	0	0	5	4	1	1	0	1	0	0	0	0
MQB71.1934.188.436	Papua	NewGuinea	Melanesia	Melanesia	Ethnological	1	0	2	0	1	0	3	0	0	0	5	4	1	0	0	1	0	0	0	0
MQB71.1934.188.504	Nasioi	Solomons	Melanesia	Melanesia	Ethnological	1	0	2	0	1	0	4	0	0	0	5	4	1	0	0	1	0	0	0	0
MQB71.1934.188.505	Nasioi	Solomons	Melanesia	Melanesia	Ethnological	1	0	2	0	1	0	4	0	0	0	5	4	0	0	1	1	0	0	0	0
MQB71.1937.0.104X	Vanuatu	Vanuatu	Melanesia	Melanesia	Ethnological	1	0	2	0	0	0	7	0	0	2	6	4	0	2	0	1	0	0	0	0
MQB71.1937.0.108X	Ecuador	Andes	Andes	Andes postcolonial	Ethnological	1	1	2	0	0	0	35	0	2	1	0	1	1	0	0	1	0	0	0	0
MQB71.1939.14.49	Colombia	Andes	Andes	Andes postcolonial	Ethnological	1	0	2	0	0	0	17	0	0	1	0	1	0	0	0	1	0	0	0	0
MQB71.1939.25.446	Wayana-Roucouyenne	SA_notAndes	SA_notAndes	SA_notAndes	Ethnological	1	0	2	0	0	0	4	0	0	0	0	4	0	0	0	1	0	0	0	0
MQB71.1939.25.449	Wayana-Roucouyenne	SA_notAndes	SA_notAndes	SA_notAndes	Ethnological	1	0	2	0	0	0	3	0	0	0	0	4	0	0	0	1	0	0	0	0
MQB71.1939.25.454	Wayana-Roucouyenne	SA_notAndes	SA_notAndes	SA_notAndes	Ethnological	1	0	2	0	0	0	4	0	0	0	0	4	0	0	0	1	0	0	0	0
MQB71.1939.88.755	Tupi	SA_notAndes	SA_notAndes	SA_notAndes	Ethnological	1	0	2	0	0	0	12	0	0	0	0	4	0	0	0	1	0	0	0	0
MQB71.1939.88.787	Tupi	SA_notAndes	SA_notAndes	SA_notAndes	Ethnological	1	0	2	0	0	0	5	0	0	0	0	4	0	0	0	1	0	0	0	0
MQB71.1939.88.96	Nambikwara	SA_notAndes	SA_notAndes	SA_notAndes	Ethnological	1	0	2	0	0	0	5	0	0	0	0	4	0	0	0	1	0	0	0	0
MQB71.1941.39.1D	Quechua	Andes	Andes	Andes postcolonial	Ethnological	1	0	2	0	0	0	28	0	2	1	0	0	1	0	0	1	0	0	0	0
MQB71.1951.24.4	Yaguas	SA_notAndes	SA_notAndes	SA_notAndes	Ethnological	1	0	2	0	0	0	20	0	0	0	0	4	0	0	0	1	0	0	0	0
MQB71.1951.37.167	Peru	Andes	Andes	Andes postcolonial	Ethnological	1	0	2	0	0	0	7	0	0	3	0	0	0	0	1	1	0	0	0	0
MQB71.1951.37.174	Peru	Andes	Andes	Andes postcolonial	Ethnological	1	0	2	0	0	0	15	0	2	1	0	1	1	0	0	1	0	0	0	0
MQB71.1951.37.176	Peru	Andes	Andes	Andes postcolonial	Ethnological	0	0	2	0	0	0	7	0	0	1	0	1	1	0	0	1	0	0	0	0
MQB71.1951.37.230	Peru	Andes	Andes	Andes postcolonial	Ethnological	1	0	2	0	0	0	14	0	0	1	0	1	0	0	0	1	0	0	0	0
MQB71.1951.37.268	Peru	Andes	Andes	Andes postcolonial	Ethnological	1	0	2	0	0	0	11	0	0	3	0	0	0	0	1	1	0	0	0	0
MQB71.1951.8.1	Peru	Andes	Andes	Andes postcolonial	Ethnological	1	0	2	0	1	0	7	0	0	2	6	4	0	0	0	1	0	0	0	0
MQB71.1951.8.2	Peru	Andes	Andes	Andes postcolonial	Ethnological	1	0	2	0	2	0	7	0	0	2	6	4	0	0	0	1	0	0	0	0
MQB71.1954.40.4	Colombia	SA_notAndes	SA_notAndes	SA_notAndes	Ethnological	1	1	2	0	0	0	10	0	1	3	0	0	0	0	0	1	0	0	0	0
MQB71.1955.76.304	Wutung	Papuans	Melanesia	Melanesia	Ethnological	1	0	2	1	0	0	4	1	0	2	-	4	-	0	0	1	0	0	0	0
MQB71.1961.103.105	Solomons	Solomons	Melanesia	Melanesia	Ethnological	1	0	2	0	1	0	8	0	0	1	0	0	0	1	0	1	0	0	0	0
MQB71.1963.57.36	Ache_Guayaki	SA_notAndes	SA_notAndes	SA_notAndes	Ethnological	1	0	2	0	0	0	3	0	?	2	0	4	0	0	0	1	0	0	0	0
MQB71.1965.41.145.1_12	Aymara	Andes	Andes	Andes postcolonial	Ethnological	1	0	2	0	2	0	6	0	0	2	6	4	0	0	0	1	0	0	0	1
MQB71.1965.41.146.1_14	Aymara	Andes	Andes	Andes postcolonial	Ethnological	1	0	2	0	2	0	7	0	0	2	6	4	0	0	0	1	0	0	0	1
MQB71.1965.41.147.1_12	Aymara	Andes	Andes	Andes postcolonial	Ethnological	1	0	2	0	2	0	7	0	0	2	6	4	0	0	0	1	0	0	0	1
MQB71.1965.41.148.1_14	Aymara	Andes	Andes	Andes postcolonial	Ethnological	1	0	2	0	2	0	7	0	0	2	6	4	0	0	0	1	0	0	0	1
MQB71.1965.41.149.1_12	Aymara	Andes	Andes	Andes postcolonial	Ethnological	2	0	2	0	2	0	6	0	0	2	6	4	0	0	0	1	0	0	0	1
MQB71.1965.41.150.1_14	Aymara	Andes	Andes	Andes postcolonial	Ethnological	2	0	2	0	2	0	7	0	0	2	6	4	0	0	0	1	0	0	0	1
MQB71.1967.3.43D	Peru	Andes	Andes	Andes postcolonial	Ethnological	1	1	2	0	0	0	28	0	2	1	0	1	1	0	0	1	0	0	0	0
MQB71.1970.101.1	Areare	Solomons	Melanesia	Melanesia	Ethnological	2	0	2	0	0	0	5	0	0	0	3	4	0	0	0	1	0	0	0	0
MQB71.1970.101.10	Areare	Solomons	Melanesia	Melanesia	Ethnological	1	0	2	0	0	0	8	0	0	0	3	4	0	0	0	1	0	0	0	0
MQB71.1970.101.11	Areare	Solomons	Melanesia	Melanesia	Ethnological	2	0	2	0	0	0	5	0	0	2	?	4	2	0	0	1	0	0	0	0
MQB71.1970.101.12	Areare	Solomons	Melanesia	Melanesia	Ethnological	1	0	2	0	0	0	5	0	0	2	?	4	2	0	0	1	0	0	0	0
MQB71.1970.101.13	Areare	Solomons	Melanesia	Melanesia	Ethnological	1	0	2	0	0	0	6	0	0	2	?	4	2	0	0	1	0	0	0	0
MQB71.1970.101.14	Areare	Solomons	Melanesia	Melanesia	Ethnological	1	0	2	0	0	0	6	0	0	2	?	4	2	0	0	1	0	0	0	0
MQB71.1970.101.15	Areare	Solomons	Melanesia	Melanesia	Ethnological	1	0	2	0	0	0	7	0	0	2	?	4	2	0	0	1	0	0	0	0
MQB71.1970.101.16	Areare	Solomons	Melanesia	Melanesia	Ethnological	1	0	2	0	0	0	7	0	0	2	?	4	2	0	0	1	0	0	0	0
MQB71.1970.101.17	Areare	Solomons	Melanesia	Melanesia	Ethnological	2	0	2	0	0	0	6	0	0	0	3	4	2	0	0	1	0	0	0	0
MQB71.1970.101.18	Areare	Solomons	Melanesia	Melanesia	Ethnological	1	0	2	0	0	0	6	0	0	0	3	4	2	0	0	1	0	0	0	0
MQB71.1970.101.19	Areare	Solomons	Melanesia	Melanesia	Ethnological	1	0	2	0	0	0	6	0	0	0	3	4	2	0	0	1	0	0	0	0
MQB71.1970.101.2	Areare	Solomons	Melanesia	Melanesia	Ethnological	1	0	2	0	0	0	5	0	0	0	3	4	0	0	0	1	0	0	0	0
MQB71.1970.101.20	Areare	Solomons	Melanesia	Melanesia	Ethnological	1	0	2	0	0	0	6	0	0	0	0	4	2	0	0	1	0	0	0	0
MQB71.1970.101.21	Areare	Solomons	Melanesia	Melanesia	Ethnological	1	0	2	0	0	0	7	0	0	0	0	4	2	0	0	1	0	0	0	0
MQB71.1970.101.22	Areare	Solomons	Melanesia	Melanesia	Ethnological	1	0	2	0	0	0	7	0	0	0	0	4	2	0	0	1	0	0	0	0
MQB71.1970.101.23	Areare	Solomons	Melanesia	Melanesia	Ethnological	1	0	2	0	0	0	14	0	0	0	3	4	2	0	0	1	0	0	0	0
MQB71.1970.101.24	Areare	Solomons	Melanesia	Melanesia	Ethnological	1	0	2	0	0	0	13	0	0	0	0	4	2	0	0	1	0	0	0	0
MQB71.1970.101.25	Areare	Solomons	Melanesia	Melanesia	Ethnological	1	0	2	0	0	0	12	0	0	2	0	4	2	0	0	1	0	0	0	0
MQB71.1970.101.26	Areare	Solomons	Melanesia	Melanesia	Ethnological	1	0	2	0	0	0	12	0	0	2	0	4	2	0	0	1	0	0	0	0
MQB71.1970.101.27	Areare	Solomons	Melanesia	Melanesia	Ethnological	1	0	2	0	0	0	7	0	4	2	0	4	0	0	0	1	0	0	0	0
MQB71.1970.101.28	Areare	Solomons	Melanesia	Melanesia	Ethnological	1	0	2	0	0	0	7	0	4	2	0	4	0	0	0	1	0	0	0	0
MQB71.1970.101.29	Areare	Solomons	Melanesia	Melanesia	Ethnological	1	0	2	0	0	0	8	0	4	2	0	4	0	0	0	1	0	0	0	0
MQB71.1970.101.3	Areare	Solomons	Melanesia	Melanesia	Ethnological	1	0	2	0	0	0	4	0	0	0	3	4	0	0	0	1	0	0	0	0
MQB71.1970.101.30	Areare	Solomons	Melanesia	Melanesia	Ethnological	1	0	2	0	0	0	8	0	4	2	0	4	0	0	0	1	0	0	0	0
MQB71.1970.101.31	Areare	Solomons	Melanesia	Melanesia	Ethnological	1	0	2	0	0	0	8	0	4	2	0	4	0	0	0	1	0	0	0	0
MQB71.1970.101.32	Areare	Solomons	Melanesia	Melanesia	Ethnological	1	0	2	0	0	0	8	0	4	2	0	4	0	0	0	1	0	0	4	0
MQB71.1970.101.33	Areare	Solomons	Melanesia	Melanesia	Ethnological	1	0	2	0	0	0	6	0	4	2	0	4	0	0	0	1	0	0	0	0
MQB71.1970.101.34	Areare	Solomons	Melanesia	Melanesia	Ethnological	1	0	2	0	0	0	7	0	4	0	0	4	0	0	0	1	0	0	0	0
MQB71.1970.101.35	Areare	Solomons	Melanesia	Melanesia	Ethnological	1	0	2	0	0	0	7	0	4	2	0	4	0	0	0	1	0	0	0	0
MQB71.1970.101.36	Areare	Solomons	Melanesia	Melanesia	Ethnological	1	0	2	0	0	0	9	0	4	2	0	4	0	0	0	1	0	0	0	0
MQB71.1970.101.37	Areare	Solomons	Melanesia	Melanesia	Ethnological	1	0	2	0	0	0	9	0	4	2	0	4	0	0	0	1	0	0	0	0
MQB71.1970.101.38	Areare	Solomons	Melanesia	Melanesia	Ethnological	1	0	2	0	0	0	11	0	5	2	0	4	0	0	0	1	0	0	0	0
MQB71.1970.101.39	Areare	Solomons	Melanesia	Melanesia	Ethnological	1	0	2	0	0	0	11	0	5	2	0	4	0	0	0	1	0	0	0	0
MQB71.1970.101.4	Areare	Solomons	Melanesia	Melanesia	Ethnological	1	0	2	0	0	0	4	0	0	0	3	4	0	0	0	1	0	0	0	0
MQB71.1970.101.40	Areare	Solomons	Melanesia	Melanesia	Ethnological	1	0	2	0	0	0	11	0	5	2	0	4	0	0	0	1	0	0	0	0
MQB71.1970.101.41	Areare	Solomons	Melanesia	Melanesia	Ethnological	1	0	2	1	0	0	4	1	?	0	3	4	-	0	0	1	0	0	4	0
MQB71.1970.101.42	Areare	Solomons	Melanesia	Melanesia	Ethnological	1	0	2	1	0	0	4	1	?	0	3	4	-	0	0	1	0	0	4	0
MQB71.1970.101.43	Areare	Solomons	Melanesia	Melanesia	Ethnological	1	0	2	1	0	0	4	1	?	0	3	4	-	0	0	1	0	0	4	0
MQB71.1970.101.44	Areare	Solomons	Melanesia	Melanesia	Ethnological	1	0	2	1	0	0	4	1	?	2	-	4	-	0	0	1	0	0	0	0
MQB71.1970.101.45	Areare	Solomons	Melanesia	Melanesia	Ethnological	1	0	2	1	0	0	3	1	0	0	0	4	-	0	0	1	0	0	0	0
MQB71.1970.101.46	Areare	Solomons	Melanesia	Melanesia	Ethnological	2	0	2	1	0	0	8	1	?	0	?	4	-	0	0	1	0	0	0	0
MQB71.1970.101.47	Kwaio	Solomons	Melanesia	Melanesia	Ethnological	2	0	2	1	0	0	7	1	?	0	0	4	-	0	0	1	0	0	0	0
MQB71.1970.101.48	Kwaio	Solomons	Melanesia	Melanesia	Ethnological	2	0	2	1	0	0	10	1	?	0	0	4	-	0	0	1	0	0	0	0
MQB71.1970.101.5	Areare	Solomons	Melanesia	Melanesia	Ethnological	1	0	2	0	0	0	8	0	0	0	3	4	0	0	0	1	0	0	0	0
MQB71.1970.101.55	Areare	Solomons	Melanesia	Melanesia	Ethnological	2	0	2	0	0	0	12	0	0	2	0	4	0	0	0	1	0	0	0	0
MQB71.1970.101.56	Areare	Solomons	Melanesia	Melanesia	Ethnological	2	0	2	0	0	0	12	0	0	2	0	4	0	0	0	1	0	0	0	0
MQB71.1970.101.57	Areare	Solomons	Melanesia	Melanesia	Ethnological	2	0	2	0	0	0	12	0	0	2	0	4	2	0	0	1	0	0	0	0
MQB71.1970.101.58	Areare	Solomons	Melanesia	Melanesia	Ethnological	2	0	2	0	0	0	12	0	0	2	0	4	2	0	0	1	0	0	0	0
MQB71.1970.101.59	Areare	Solomons	Melanesia	Melanesia	Ethnological	1	0	2	0	0	0	12	0	0	2	0	4	2	0	0	1	0	0	0	0
MQB71.1970.101.6	Areare	Solomons	Melanesia	Melanesia	Ethnological	1	0	2	0	0	0	8	0	0	0	3	4	0	0	0	1	0	0	0	0
MQB71.1970.101.60	Areare	Solomons	Melanesia	Melanesia	Ethnological	1	0	2	0	0	0	12	0	0	2	0	4	2	0	0	1	0	0	0	0
MQB71.1970.101.61	Areare	Solomons	Melanesia	Melanesia	Ethnological	1	0	2	0	0	0	12	0	0	2	0	4	2	0	0	1	0	0	0	0
MQB71.1970.101.62	Areare	Solomons	Melanesia	Melanesia	Ethnological	1	0	2	0	0	0	12	0	0	2	0	4	2	0	0	1	0	0	0	0
MQB71.1970.101.7	Areare	Solomons	Melanesia	Melanesia	Ethnological	1	0	2	0	0	0	8	0	0	0	3	4	0	0	0	1	0	0	0	0
MQB71.1970.101.8	Areare	Solomons	Melanesia	Melanesia	Ethnological	1	0	2	0	0	0	8	0	0	0	3	4	0	0	0	1	0	0	0	0
MQB71.1970.101.9	Areare	Solomons	Melanesia	Melanesia	Ethnological	1	0	2	0	0	0	8	0	0	0	3	4	0	0	0	1	0	0	0	0
MQB71.1971.43.107	Waura (Wauja)	SA_notAndes	SA_notAndes	SA_notAndes	Ethnological	1	0	2	0	0	0	5	0	0	0	0	4	0	0	0	1	0	0	0	1
MQB71.1971.43.122	Mehinaku	SA_notAndes	SA_notAndes	SA_notAndes	Ethnological	1	0	2	0	0	0	3	0	0	0	0	4	0	2	0	1	0	0	0	0
MQB71.1971.43.123.1_4	Mehinaku	SA_notAndes	SA_notAndes	SA_notAndes	Ethnological	1	0	2	0	0	0	4	0	?	0	?	4	0	0	0	1	0	0	0	0
MQB71.1971.43.17	Ikpeng_Txikao	SA_notAndes	SA_notAndes	SA_notAndes	Ethnological	1	0	2	0	0	0	4	0	0	0	0	4	0	0	0	1	0	0	0	1
MQB71.1971.43.49	Waura (Wauja)	SA_notAndes	SA_notAndes	SA_notAndes	Ethnological	1	0	2	0	0	0	5	0	0	0	0	4	0	0	0	1	0	0	0	0
MQB71.1972.10.3	Amanab	Papuans	Melanesia	Melanesia	Ethnological	1	0	2	0	0	0	5	0	?	0	0	4	1	0	0	1	0	0	0	0
MQB71.1972.71.62	Peru	Andes	Andes	Andes postcolonial	Ethnological	1	0	2	0	0	0	8	0	2	1	0	0	0	0	0	1	0	0	0	0
MQB71.1975.9.67	Wayampi	SA_notAndes	SA_notAndes	SA_notAndes	Ethnological	1	0	2	0	0	0	4	0	0	0	0	4	0	0	0	1	0	0	0	0
MQB71.1978.8.7	Ecuador	Andes	Andes	Andes postcolonial	Ethnological	1	1	2	0	0	0	26	0	2	1	0	1	1	0	0	1	0	0	0	0
MQB71.1993.12.12	Peru	Andes	Andes	Andes postcolonial	Ethnological	1	1	2	0	0	0	21	0	2	1	0	1	1	0	0	1	0	0	0	0
MQB71.1996.53.10	Bolivia	Andes	Andes	Andes postcolonial	Ethnological	1	0	2	0	1	0	9	0	0	1	0	0	0	0	0	1	0	0	0	2
MQB71.1996.53.9	Bolivia	Andes	Andes	Andes postcolonial	Ethnological	1	0	2	0	1	0	9	0	0	1	0	0	0	0	0	1	0	0	0	2
MQB72.56.750.1	Tongans	Tonga	Melanesia	Melanesia	some centuries old	1	0	2	0	0	0	7	0	0	0	?	4	?	0	0	1	0	0	0	0
MQB72.56.750.2	Tongans	Tonga	Melanesia	Melanesia	some centuries old	1	0	2	0	0	0	8	0	0	0	1	4	0	2	0	1	0	0	0	0
Ss132	Padaung	SE_Asia	Asia	Asia	Ethnological	2	0	2	0	0	0	20	0	0	2	0	4	2	0	3	1	0	0	0	0
Ss202	Padaung	SE_Asia	Asia	Asia	Ethnological	2	0	2	0	0	0	20	0	0	2	0	4	2	0	3	1	0	0	0	0
Tuhsiao_Chingdynasty	China_Ching	China	Asia	Asia	1644?1912	1	1	2	0	0	0	16	0	3	4	-	4	0	0	0	1	0	3	0	0
Tuhsiao24_Chinddynasty	China_Ching	China	Asia	Asia	1644?1912	1	1	2	0	0	0	24	1	3	4	-	4	0	0	1	1	0	0	0	0
VioletJadeHsiao_Tangdynasty	China_Tang	China	Asia	Asia	618?907	1	1	3	0	0	0	?	0	0	-	-	4	-	-	-	0	0	0	0	0
Yahsiao_Handynasty	China_Han	China	Asia	Asia	206 BC?220 AD	1	1	2	0	0	0	24	0	3	4	-	4	0	0	0	1	0	0	0	0
EMVIIe103	Urus	Andes	Andes	Andes postcolonial	Ethnological	2	0	2	0	0	1	17	0	0	2	6	0	0	0	0	1	0	0	0	1
EMVIIe104	Urus	Andes	Andes	Andes postcolonial	Ethnological	2	0	2	0	0	1	17	0	0	2	6	0	0	0	0	1	0	0	0	1
EMVIIe105	Urus	Andes	Andes	Andes postcolonial	Ethnological	1	1	2	0	1	1	17	0	0	1	0	0	0	1	0	1	0	0	0	1
EMVIIe106	Urus	Andes	Andes	Andes postcolonial	Ethnological	1	1	2	0	1	1	17	0	0	1	0	0	0	1	0	1	0	0	0	1
EMVIIe107	Urus	Andes	Andes	Andes postcolonial	Ethnological	1	0	2	0	1	1	17	0	0	1	0	0	0	1	0	1	0	0	0	1
EMVIIe108	Aymara	Andes	Andes	Andes postcolonial	Ethnological	1	0	2	0	0	1	12	0	0	1	0	0	0	0	0	1	0	0	0	1
EMVIIe109	Aymara	Andes	Andes	Andes postcolonial	Ethnological	1	0	2	0	0	1	11	0	0	1	0	0	0	0	0	1	0	0	0	1
EMVIIe110	Aymara	Andes	Andes	Andes postcolonial	Ethnological	1	0	2	0	0	1	12	0	0	1	0	0	0	0	0	1	0	0	0	1
EMVIIe111	Aymara	Andes	Andes	Andes postcolonial	Ethnological	1	0	2	0	0	1	11	0	0	1	0	0	0	0	0	1	0	0	0	1
EMVIIe113	Aymara	Andes	Andes	Andes postcolonial	Ethnological	1	0	2	0	0	1	6	0	0	2	6	4	0	0	0	1	0	0	0	0
EMVIIe114	Aymara	Andes	Andes	Andes postcolonial	Ethnological	1	0	2	0	0	1	7	0	0	2	6	4	0	0	0	1	0	0	0	0
EMVIIe117	Aymara	Andes	Andes	Andes postcolonial	Ethnological	2	0	2	0	0	1	7	0	0	2	6	4	0	0	0	1	0	0	0	1
EMVIIe118	Aymara	Andes	Andes	Andes postcolonial	Ethnological	2	0	2	0	0	1	6	0	0	2	6	4	0	0	0	1	0	0	0	1
EMVIIe122	Aymara	Andes	Andes	Andes postcolonial	Ethnological	1	0	2	0	0	1	7	0	0	2	6	4	0	0	0	1	0	0	0	1
EMVIIe123	Urus	Andes	Andes	Andes postcolonial	Ethnological	1	0	2	0	0	1	7	0	0	1	0	0	0	0	0	1	0	0	0	1
EMVIIe124	Aymara	Andes	Andes	Andes postcolonial	Ethnological	1	0	2	0	0	1	7	0	0	2	6	4	0	0	0	1	0	0	0	0
EMVIIe126	Aymara	Andes	Andes	Andes postcolonial	Ethnological	1	0	2	0	0	1	6	0	0	2	6	4	0	0	0	1	0	0	0	0
EMVIIe127	Urus	Andes	Andes	Andes postcolonial	Ethnological	1	0	2	0	1	1	8	0	0	1	0	0	0	1	0	1	0	0	0	1
EMVIIe128	Urus	Andes	Andes	Andes postcolonial	Ethnological	1	0	2	0	1	1	7	0	0	1	0	0	0	1	0	1	0	0	0	1
EMVIIe132	Aymara	Andes	Andes	Andes postcolonial	Ethnological	2	0	2	0	0	1	7	0	0	1&2	6	0	0	0	0	1	0	0	0	1
EMVIIe133	Aymara	Andes	Andes	Andes postcolonial	Ethnological	2	0	2	0	0	1	6	0	0	1&2	6	0	0	0	0	1	0	0	0	1
EMVIIe134	Urus	Andes	Andes	Andes postcolonial	Ethnological	1	0	2	0	1	1	8	0	0	1	0	0	0	1	0	1	0	0	0	1
EMVIIe135	Urus	Andes	Andes	Andes postcolonial	Ethnological	1	0	2	0	1	1	7	0	0	1	0	0	0	1	0	1	0	0	0	1
EMVIIe136	Bolivia	Andes	Andes	Andes postcolonial	Ethnological	1	0	2	0	1	1	8	0	0	1	0	0	0	1	0	1	0	0	0	1
EMVIIe137	Bolivia	Andes	Andes	Andes postcolonial	Ethnological	1	0	2	0	1	1	7	0	0	1	0	0	0	1	0	1	0	0	0	1
EMVIIe138	Bolivia	Andes	Andes	Andes postcolonial	Ethnological	1	0	2	0	1	1	8	0	0	1	0	0	0	1	0	1	0	0	0	1
EMVIIe139	Bolivia	Andes	Andes	Andes postcolonial	Ethnological	1	0	2	0	1	1	7	0	0	1	0	0	0	1	0	1	0	0	0	1
EMVIIe140	Bolivia	Andes	Andes	Andes postcolonial	Ethnological	2	0	2	0	1	1	8	0	0	1	0	0	0	1	0	1	0	0	0	1
EMVIIe141	Bolivia	Andes	Andes	Andes postcolonial	Ethnological	1	0	2	0	1	1	7	0	0	1	0	0	0	1	0	1	0	0	0	1
EMVIIe142	Aymara	Andes	Andes	Andes postcolonial	Ethnological	1	0	2	0	0	1	7	0	0	1	0	0	0	0	0	1	0	0	0	1
EMVIIe143	Aymara	Andes	Andes	Andes postcolonial	Ethnological	1	0	2	0	0	1	6	0	0	1	0	0	0	0	0	1	0	0	0	1
EMVIIe144	Aymara	Andes	Andes	Andes postcolonial	Ethnological	1	0	2	0	0	1	7	0	0	1	0	0	0	0	0	1	0	0	0	1
EMVIIe145	Bolivia	Andes	Andes	Andes postcolonial	Ethnological	1	0	2	0	1	1	8	0	0	1	0	0	0	1	0	1	0	0	0	1
EMVIIe146	Bolivia	Andes	Andes	Andes postcolonial	Ethnological	1	0	2	0	1	1	7	0	0	1	0	0	0	1	0	1	0	0	0	1
EMVIIe147	Bolivia	Andes	Andes	Andes postcolonial	Ethnological	1	0	2	0	1	1	8	0	0	1	0	0	0	1	0	1	0	0	0	1
EMVIIe148	Bolivia	Andes	Andes	Andes postcolonial	Ethnological	1	0	2	0	1	1	7	0	0	1	0	0	0	1	0	1	0	0	0	1
EMVIIe197	Venezuelan	SA_notAndes	SA_notAndes	SA_notAndes	Ethnological	1	0	2	0	0	1	2	0	0	0	0	4	0	0	0	1	0	0	0	0
EMVIIe198	Venezuelan	SA_notAndes	SA_notAndes	SA_notAndes	Ethnological	1	0	2	0	0	1	5	0	0	0	0	4	0	0	0	1	0	0	0	0
EMVIIe199	Venezuelan	SA_notAndes	SA_notAndes	SA_notAndes	Ethnological	1	0	2	0	0	1	5	0	0	0	0	4	0	0	0	1	0	0	0	0
EMVIIe59	Bolivia	Andes	Andes	Andes postcolonial	Ethnological	1	0	2	0	1	1	6	0	0	1	0	0	0	1	0	1	0	0	0	0
EMVIIe62	Bolivia	Andes	Andes	Andes postcolonial	Ethnological	1	0	2	0	1	1	7	0	0	2	6	4	0	1	0	1	0	0	0	0
EMVIIe63	Bolivia	Andes	Andes	Andes postcolonial	Ethnological	1	0	2	0	1	1	6	0	0	2	6	4	0	1	0	1	0	0	0	0
EMVIIe68	Bolivia	Andes	Andes	Andes postcolonial	Ethnological	1	0	2	0	1	1	7	0	0	2	6	4	0	1	0	1	0	0	0	0
EMVIIe69	Bolivia	Andes	Andes	Andes postcolonial	Ethnological	1	0	2	0	1	1	6	0	0	2	6	4	0	1	0	1	0	0	0	0
EMVIIe70	Bolivia	Andes	Andes	Andes postcolonial	Ethnological	1	0	2	0	1	1	7	0	0	2	6	4	0	1	0	1	0	0	0	0
EMVIIe71	Bolivia	Andes	Andes	Andes postcolonial	Ethnological	1	0	2	0	1	1	6	0	0	2	6	4	0	1	0	1	0	0	0	0
EMVIIe76	Bolivia	Andes	Andes	Andes postcolonial	Ethnological	1	0	2	0	1	1	7	0	0	1	0	0	0	1	0	1	0	0	0	0
EMVIIe77	Bolivia	Andes	Andes	Andes postcolonial	Ethnological	1	0	2	0	1	1	6	0	0	1	0	0	0	1	0	1	0	0	0	0
EMVIIe78	Bolivia	Andes	Andes	Andes postcolonial	Ethnological	1	0	2	0	0	1	4	0	0	2	6	4	0	0	2	1	0	0	0	1
EMVIIe80	Bolivia	Andes	Andes	Andes postcolonial	Ethnological	1	0	2	0	1	1	7	0	0	2	6	4	0	1	0	1	0	0	0	0
EMVIIe81	Bolivia	Andes	Andes	Andes postcolonial	Ethnological	1	0	2	0	1	1	6	0	0	2	6	4	0	1	0	1	0	0	0	0
EMVIIe92	Bolivia	Andes	Andes	Andes postcolonial	Ethnological	2	0	2	0	0	1	4	0	0	2	6	4	0	0	2	1	0	0	0	1
EMVIIe93	Bolivia	Andes	Andes	Andes postcolonial	Ethnological	2	0	2	0	0	1	3	0	0	2	6	4	0	0	2	1	0	0	0	1
EMVIIe95	Bolivia	Andes	Andes	Andes postcolonial	Ethnological	2	0	2	0	0	1	7	0	0	2	6	4	0	0	0	1	0	0	0	0
EMVIIe96	Bolivia	Andes	Andes	Andes postcolonial	Ethnological	2	0	2	0	0	1	6	0	0	2	6	4	0	0	0	1	0	0	0	0
MAEB15039	Nazca	Andes	Andes	Andes precolonial	100 BC-800 AD (wikipedia)	1	0	1	0	0	1	7	0	0	-	-	-	-	-	-	0	0	3	0	0
MAEB15108	Nazca	Andes	Andes	Andes precolonial	100 BC-800 AD (wikipedia)	1	0	1	0	0	1	7	0	0	-	-	-	-	-	-	0	0	3	0	0
MAEB15110	Nazca	Andes	Andes	Andes precolonial	100 BC-800 AD (wikipedia)	1	0	1	0	0	1	9	0	0	-	-	-	-	-	-	2	0	1	0	0
MAEB15117	Nazca	Andes	Andes	Andes precolonial	100 BC-800 AD (wikipedia)	1	0	1	0	0	1	11	0	0	-	-	-	-	-	-	2	0	1	0	0
MAEB15118	Nazca	Andes	Andes	Andes precolonial	100 BC-800 AD (wikipedia)	1	0	1	0	0	1	12	0	0	-	-	-	-	-	-	2	0	2	0	0
MAEB15163	Nazca	Andes	Andes	Andes precolonial	100 BC-800 AD (wikipedia)	0	0	1	0	0	1	8	0	0	-	-	-	-	-	-	2	0	1	0	0
MAEB15221	Nazca	Andes	Andes	Andes precolonial	100 BC-800 AD (wikipedia)	1	0	1	0	0	1	7	0	0	-	-	-	-	-	-	2	0	3	0	0
MAEB15277.01	Nazca	Andes	Andes	Andes precolonial	100 BC-800 AD (wikipedia)	1	0	1	0	0	1	6	0	?	-	-	-	-	-	-	1	0	1	2	0
MAEB15280	Nazca	Andes	Andes	Andes precolonial	100 BC-800 AD (wikipedia)	1	0	1	0	0	1	12	0	0	-	-	-	-	-	-	2	0	1	0	0
MAEB15281	Nazca	Andes	Andes	Andes precolonial	100 BC-800 AD (wikipedia)	1	0	1	0	0	1	12	0	0	-	-	-	-	-	-	2	0	1	0	0
MAEB15282	Nazca	Andes	Andes	Andes precolonial	100 BC-800 AD (wikipedia)	1	0	1	0	0	1	12	0	0	-	-	-	-	-	-	2	0	1	0	0
MAEB15283	Nazca	Andes	Andes	Andes precolonial	100 BC-800 AD (wikipedia)	1	0	1	0	0	1	12	0	0	-	-	-	-	-	-	2	0	1	0	0
MAEB15287	Nazca	Andes	Andes	Andes precolonial	100 BC-800 AD (wikipedia)	1	0	1	0	0	1	11	0	0	-	-	-	-	-	-	2	0	2	0	0
MAEB15288	Nazca	Andes	Andes	Andes precolonial	100 BC-800 AD (wikipedia)	1	0	1	0	0	1	12	0	0	-	-	-	-	-	-	2	0	1	0	0
MAEB15289	Nazca	Andes	Andes	Andes precolonial	100 BC-800 AD (wikipedia)	1	0	1	0	0	1	11	0	0	-	-	-	-	-	-	2	0	1	0	0
MAEB15375.02	Nazca	Andes	Andes	Andes precolonial	100 BC-800 AD (wikipedia)	2	0	1	0	0	1	12	0	0	-	-	-	-	-	-	2	0	1	0	0
MAEB15381.02	Nazca	Andes	Andes	Andes precolonial	100 BC-800 AD (wikipedia)	1	0	1	0	0	1	10	0	0	-	-	-	-	-	-	2	0	4	0	0
MAEB15381.03	Nazca	Andes	Andes	Andes precolonial	100 BC-800 AD (wikipedia)	1	0	1	0	0	1	8	0	0	-	-	-	-	-	-	2	0	4	0	0
MAEB15381.04	Nazca	Andes	Andes	Andes precolonial	100 BC-800 AD (wikipedia)	1	0	1	0	0	1	8	0	0	-	-	-	-	-	-	2	0	4	0	0
MAEB15381.05	Nazca	Andes	Andes	Andes precolonial	100 BC-800 AD (wikipedia)	1	0	1	0	0	1	10	0	0	-	-	-	-	-	-	2	0	1	3	0
MAEB15381.06	Nazca	Andes	Andes	Andes precolonial	100 BC-800 AD (wikipedia)	1	0	2	0	1	1	10	0	0	0	0	4	?	1	0	1	0	0	0	0
MAEB15416.01	Nazca	Andes	Andes	Andes precolonial	100 BC-800 AD (wikipedia)	1	0	1	0	0	1	13	0	0	-	-	-	-	-	-	2	0	1	0	0
MAEB15416.02	Nazca	Andes	Andes	Andes precolonial	100 BC-800 AD (wikipedia)	1	1	1	0	0	1	10	0	0	-	-	-	-	-	-	2	0	1	0	0
MAEB15435.01	Nazca	Andes	Andes	Andes precolonial	100 BC-800 AD (wikipedia)	1	0	1	0	0	1	9	0	0	-	-	-	-	-	-	2	0	1	0	0
MAEB15435.02	Nazca	Andes	Andes	Andes precolonial	100 BC-800 AD (wikipedia)	1	0	1	0	0	1	9	0	0	-	-	-	-	-	-	2	0	1	0	0
MAEB15435.04	Nazca	Andes	Andes	Andes precolonial	100 BC-800 AD (wikipedia)	1	0	1	0	0	1	11	0	0	-	-	-	-	-	-	2	0	1	0	0
MAEB15435.05	Nazca	Andes	Andes	Andes precolonial	100 BC-800 AD (wikipedia)	1	0	1	0	0	1	9	0	0	-	-	-	-	-	-	2	0	1	0	0
MAEB15435.06	Nazca	Andes	Andes	Andes precolonial	100 BC-800 AD (wikipedia)	1	0	1	0	0	1	9	0	0	-	-	-	-	-	-	2	0	1	0	0
MAEB15435.07	Nazca	Andes	Andes	Andes precolonial	100 BC-800 AD (wikipedia)	1	0	1	0	0	1	9	0	0	-	-	-	-	-	-	2	0	1	0	0
MAEB15435.08	Nazca	Andes	Andes	Andes precolonial	100 BC-800 AD (wikipedia)	1	0	1	0	0	1	6	0	0	-	-	-	-	-	-	2	0	1	0	0
MAEB15435.09	Nazca	Andes	Andes	Andes precolonial	100 BC-800 AD (wikipedia)	1	0	1	0	0	1	7	0	0	-	-	-	-	-	-	2	0	1	0	0
MAEB15435.10	Nazca	Andes	Andes	Andes precolonial	100 BC-800 AD (wikipedia)	1	0	1	0	0	1	9	0	0	-	-	-	-	-	-	2	0	1	3	0
MAEB15435.11	Nazca	Andes	Andes	Andes precolonial	100 BC-800 AD (wikipedia)	1	0	1	0	0	1	9	0	0	-	-	-	-	-	-	2	0	1	3	0
MAEB15435.12	Nazca	Andes	Andes	Andes precolonial	100 BC-800 AD (wikipedia)	1	0	1	0	0	1	6	0	0	-	-	-	-	-	-	2	0	1	0	0
MAEB15435.14	Nazca	Andes	Andes	Andes precolonial	100 BC-800 AD (wikipedia)	1	0	1	0	0	1	8	0	0	-	-	-	-	-	-	2	0	1	0	0
MAEB15435.15	Nazca	Andes	Andes	Andes precolonial	100 BC-800 AD (wikipedia)	1	0	1	0	0	1	8	0	0	-	-	-	-	-	-	2	0	1	0	0
MAEB15435.18	Nazca	Andes	Andes	Andes precolonial	100 BC-800 AD (wikipedia)	1	0	1	0	0	1	9	0	0	-	-	-	-	-	-	2	0	1	0	0
MAEB15435.19	Nazca	Andes	Andes	Andes precolonial	100 BC-800 AD (wikipedia)	1	0	1	0	0	1	6	0	0	-	-	-	-	-	-	2	0	1	0	0
MAEB15435.20	Nazca	Andes	Andes	Andes precolonial	100 BC-800 AD (wikipedia)	1	0	1	0	0	1	8	0	0	-	-	-	-	-	-	2	0	1	0	0
MAEB15435.21	Nazca	Andes	Andes	Andes precolonial	100 BC-800 AD (wikipedia)	1	0	1	0	0	1	7	0	0	-	-	-	-	-	-	2	0	1	0	0
MAEB15435.22	Nazca	Andes	Andes	Andes precolonial	100 BC-800 AD (wikipedia)	1	0	1	0	0	1	7	0	0	-	-	-	-	-	-	2	0	1	0	0
MAEB15435.23	Nazca	Andes	Andes	Andes precolonial	100 BC-800 AD (wikipedia)	1	0	1	0	0	1	7	0	0	-	-	-	-	-	-	2	0	1	0	0
MAEB15435.24	Nazca	Andes	Andes	Andes precolonial	100 BC-800 AD (wikipedia)	1	0	1	0	0	1	7	0	0	-	-	-	-	-	-	2	0	1	0	0
MAEB15435.25	Nazca	Andes	Andes	Andes precolonial	100 BC-800 AD (wikipedia)	1	0	1	0	0	1	7	0	0	-	-	-	-	-	-	2	0	1	0	0
MAEB15435.26	Nazca	Andes	Andes	Andes precolonial	100 BC-800 AD (wikipedia)	1	0	1	0	0	1	8	0	0	-	-	-	-	-	-	2	0	1	0	0
MAEB15435.27	Nazca	Andes	Andes	Andes precolonial	100 BC-800 AD (wikipedia)	1	0	1	0	0	1	8	0	0	-	-	-	-	-	-	2	0	1	0	0
MAEB15435.28	Nazca	Andes	Andes	Andes precolonial	100 BC-800 AD (wikipedia)	1	0	1	0	0	1	9	0	0	-	-	-	-	-	-	2	0	1	0	0
MAEB15435.29	Nazca	Andes	Andes	Andes precolonial	100 BC-800 AD (wikipedia)	1	0	1	0	0	1	10	0	0	-	-	-	-	-	-	2	0	1	0	0
MAEB15486	Nazca	Andes	Andes	Andes precolonial	100 BC-800 AD (wikipedia)	1	0	1	0	0	1	7	0	0	-	-	-	-	-	-	0	0	3	0	0
MAEB15822	Nazca	Andes	Andes	Andes precolonial	100 BC-800 AD (wikipedia)	1	0	1	0	0	1	13	0	0	-	-	-	-	-	-	2	0	1	0	0
MAEB15841	Nazca	Andes	Andes	Andes precolonial	100 BC-800 AD (wikipedia)	1	0	1	0	0	1	7	0	0	-	-	-	-	-	-	0	0	3	0	0
MIM1983.052-01	Nazca	Andes	Andes	Andes precolonial	100 BC-800 AD (wikipedia)	1	1	1	0	0	1	12	0	0	-	-	-	-	-	-	2	0	1	0	0
MIM1984.036-04	Peru	Andes	Andes	Andes postcolonial	Ethnological	1	0	2	0	2	1	6	0	0	1	6	4	0	0	0	1	0	0	0	0
MIM1984.036-05	Peru	Andes	Andes	Andes postcolonial	Ethnological	1	0	2	0	2	1	6	0	0	2	6	4	0	0	0	1	0	0	0	0
MIM1984.036-25	Bolivia	Andes	Andes	Andes postcolonial	Ethnological	1	0	2	0	2	1	12	0	0	2	6	4	0	0	0	1	0	0	0	1
MIM1984.036-26	Bolivia	Andes	Andes	Andes postcolonial	Ethnological	1	0	2	0	2	1	7	0	0	2	6	4	0	0	0	1	0	0	0	0
MIM1984.036-27	Bolivia	Andes	Andes	Andes postcolonial	Ethnological	1	0	2	0	2	1	7	0	0	2	6	4	0	0	0	1	0	0	0	0
MIM1984.036-28	Bolivia	Andes	Andes	Andes postcolonial	Ethnological	1	0	2	0	2	1	7	0	0	2	6	4	0	0	0	1	0	0	0	0
MIM1984.036-30	Bolivia	Andes	Andes	Andes postcolonial	Ethnological	0	1	2	0	2	1	6	0	0	2	6	4	0	0	0	1	0	0	0	0
MIM1989.030	Nazca	Andes	Andes	Andes precolonial	100 BC-800 AD (wikipedia)	1	0	1	0	0	1	14	0	0	-	-	-	-	-	-	2	0	1	0	0
MIM4080	Nazca	Andes	Andes	Andes precolonial	100 BC-800 AD (wikipedia)	1	0	1	0	0	1	7	0	0	-	-	-	-	-	-	2	0	1	0	0
MQB71.1911.21.421	Nazca	Andes	Andes	Andes precolonial	100 BC-800 AD (wikipedia)	1	0	1	0	0	1	12	0	0	-	-	-	-	-	-	2	0	1	0	0
MQB71.1936.42.1	Nazca	Andes	Andes	Andes precolonial	100 BC-800 AD (wikipedia)	1	0	1	0	0	1	7	0	0	?	-	-	-	-	-	2	0	3	0	0
MQB71.1953.19.1190	Nazca	Andes	Andes	Andes precolonial	100 BC-800 AD (wikipedia)	1	0	1	0	0	1	13	0	0	?	-	-	-	-	-	2	0	1	0	0
MQB71.1964.86.27	Nazca	Andes	Andes	Andes precolonial	100 BC-800 AD (wikipedia)	2	0	1	0	0	1	10	0	0	?	-	-	-	-	-	2	0	1	0	0
MQB71.1964.86.28	Nazca	Andes	Andes	Andes precolonial	100 BC-800 AD (wikipedia)	1	0	1	0	0	1	10	0	0	?	-	-	-	-	-	2	0	1	0	0
MQB71.1964.86.29	Nazca	Andes	Andes	Andes precolonial	100 BC-800 AD (wikipedia)	1	0	1	0	0	1	10	0	0	?	-	-	-	-	-	2	0	1	0	0
MQB71.1964.86.30	Nazca	Andes	Andes	Andes precolonial	100 BC-800 AD (wikipedia)	1	0	1	0	0	1	7	0	0	?	-	-	-	-	-	2	0	1	0	0
MQB71.1932.98.103.1-2	Guna	SA_notAndes	SA_notAndes	SA_notAndes	Ethnological	1	0	2	0	0	2	7	0	0	0	0	4	1	0	0	1	0	0	0	0
MQB71.1932.98.249.1-2	Guna	SA_notAndes	SA_notAndes	SA_notAndes	Ethnological	1	0	2	0	0	2	7	0	0	0	0	4	1	0	0	1	0	0	0	0
MQB71.1962.119.5	Guna	SA_notAndes	SA_notAndes	SA_notAndes	Ethnological	1	0	2	0	0	2	7	0	0	0	0	4	1	0	0	1	0	0	0	0
Ss150	Karen	SE_Asia	Asia	Asia	Ethnological	1	0	2	0	0	2	6	0	0	2	0	4	0	0	0	1	0	0	0	0
Ss152	Karen	SE_Asia	Asia	Asia	Ethnological	1	0	2	0	0	2	7	0	0	2	0	4	0	0	0	1	0	0	0	0
Ss3222b	Karen	SE_Asia	Asia	Asia	Ethnological	1	0	2	0	0	2	4	0	0	2	0	4	0	0	0	1	0	0	0	0
